# Supplementary material for: Prognostic Value of C-Reactive Protein-to-Albumin Ratio in Head and Neck Cancer: A Meta-Analysis
Source: Diagnostics (Basel). 2021 Feb 26;11(3):403. doi: 10.3390/diagnostics11030403 (PMC7996835; doi:10.3390/diagnostics11030403)
Supplement: Supplementary file 1 [file diagnostics-11-00403-s001.zip]

Archive with 1 entries (1 files):
- diagnostics-1099543-supplementary.pdf
